# Supplementary material for: Investigation of 2‐stage meta‐analysis methods for joint longitudinal and time‐to‐event data through simulation and real data application
Source: Stat Med. 2017 Dec 18;37(8):1227–44. doi: 10.1002/sim.7585 (PMC5887954; doi:10.1002/sim.7585)
Supplement: Supplementary file 1 — Figure S1: Longitudinal trajectory plots with mean trajectory smoother (red line) for systolic blood pressure (SBP) and time to death data, with 0 indicating a censoring and 1 indicating an event was experienced. Figure S2: Longitudinal trajectory plots with mean trajectory smoother (red line) for systolic blood pressure (SBP) and time to myocardial infarction (MI) data, with 0 indicating a censoring and 1 indicating an event was experienced. Figure S3: Longitudinal trajectory plots with mean trajectory smoother (red line) for systolic blood pressure (SBP) and time to stroke data, with 0 indicating a censoring and 1 indicating an event was experienced. Figure S4: Forest plot for longitudinal treatment effect covariate from standalone/separate longitudinal model for systolic blood pressure (SBP) and time to death Figure S5: Forest plot for longitudinal treatment effect covariate from joint model for systolic blood pressure (SBP) and time to death Figure S6: Forest plot for time‐to‐event treatment effect covariate from standalone/separate time‐to‐event model for systolic blood pressure (SBP) and time to death Figure S7: Forest plot for time‐to‐event treatment effect covariate from joint model for systolic blood pressure (SBP) and time to death Figure S8: Forest plot for association parameter from joint model for systolic blood pressure (SBP) and time to death Figure S9: Forest plot for longitudinal treatment effect covariate from standalone/separate longitudinal model for systolic blood pressure (SBP) and time to myocardial infarction (MI) Figure S10: Forest plot for longitudinal treatment effect covariate from joint model for systolic blood pressure (SBP) and time to myocardial infarction (MI) Figure S11: Forest plot for time‐to‐event treatment effect covariate from standalone/separate time‐to‐event model for systolic blood pressure (SBP) and time to myocardial infarction (MI) Figure S12: Forest plot for time‐to‐event treatment effect covariate from joint model for s [file SIM-37-1227-s001.zip]

Archive with 3 entries (3 files):
- exampledata.dat
- exampleRcode.R
- Supplementary Information.docx
