# Supplementary material for: Investigation of 2‐stage meta‐analysis methods for joint longitudinal and time‐to‐event data through simulation and real data application
Source: Stat Med. 2017 Dec 18;37(8):1227–44. doi: 10.1002/sim.7585 (PMC5887954; doi:10.1002/sim.7585)
Supplement: Supplementary file 1 — Figure S1: Longitudinal trajectory plots with mean trajectory smoother (red line) for systolic blood pressure (SBP) and time to death data, with 0 indicating a censoring and 1 indicating an event was experienced. Figure S2: Longitudinal trajectory plots with mean trajectory smoother (red line) for systolic blood pressure (SBP) and time to myocardial infarction (MI) data, with 0 indicating a censoring and 1 indicating an event was experienced. Figure S3: Longitudinal trajectory plots with mean trajectory smoother (red line) for systolic blood pressure (SBP) and time to stroke data, with 0 indicating a censoring and 1 indicating an event was experienced. Figure S4: Forest plot for longitudinal treatment effect covariate from standalone/separate longitudinal model for systolic blood pressure (SBP) and time to death Figure S5: Forest plot for longitudinal treatment effect covariate from joint model for systolic blood pressure (SBP) and time to death Figure S6: Forest plot for time‐to‐event treatment effect covariate from standalone/separate time‐to‐event model for systolic blood pressure (SBP) and time to death Figure S7: Forest plot for time‐to‐event treatment effect covariate from joint model for systolic blood pressure (SBP) and time to death Figure S8: Forest plot for association parameter from joint model for systolic blood pressure (SBP) and time to death Figure S9: Forest plot for longitudinal treatment effect covariate from standalone/separate longitudinal model for systolic blood pressure (SBP) and time to myocardial infarction (MI) Figure S10: Forest plot for longitudinal treatment effect covariate from joint model for systolic blood pressure (SBP) and time to myocardial infarction (MI) Figure S11: Forest plot for time‐to‐event treatment effect covariate from standalone/separate time‐to‐event model for systolic blood pressure (SBP) and time to myocardial infarction (MI) Figure S12: Forest plot for time‐to‐event treatment effect covariate from joint model for s [file SIM-37-1227-s001.zip › exampleRcode.R]

##########################################
### example two stage MA of joint data ###
##########################################

# load required libraries
library(joineR)
library(meta)

# load the example datasest
load("exampledata.dat")

# examine the structure of the example data
str(data.study1)
str(data.study2)
str(data.study3)
str(data.study4)
str(data.study5)

########################################## 
###plotting the multi-study joint data ###
##########################################

# produce plots of the longitudinal trajectories and the time-to-event
# data this is easily done using a plotting function in the joineRmeta
# package however this requires the data to be in a single jointdata
# object note graphs can also be produced manually

# generate single jointdata object
alljointdata <- jointdata(longitudinal = rbind(data.study1$longitudinal, 
                                               data.study2$longitudinal, data.study3$longitudinal, data.study4$longitudinal, 
                                               data.study5$longitudinal), survival = rbind(data.study1$survival, data.study2$survival, 
                                                                                           data.study3$survival, data.study4$survival, data.study5$survival), 
                          baseline = rbind(data.study1$baseline, data.study2$baseline, data.study3$baseline, 
                                           data.study4$baseline, data.study5$baseline), id.col = data.study1$subj.col, 
                          time.col = data.study1$time.col)
class(alljointdata) <- "jointdata"

# produce individual graphs for each study for longitudinal and
# time-to-event data
studyplots <- jointmetaplot(dataset = alljointdata, study = "study", longoutcome = "Y", 
                            longtime = "time", survtime = "survtime", cens = "cens", id = "id", 
                            smoother = TRUE, studynames = c("Study 1", "Study 2", "Study 3", "Study 4", 
                                                            "Study 5"), type = "Both", eventby = "treat", eventconfint = FALSE)

# View the longitudinal plot for study 1
studyplots$longplots[[1]]
studyplots$longplots$`studyplot.Study 1`

# View the kaplan meier plot for study 4
studyplots$eventplots[[4]]
studyplots$eventplots$`studyplot.Study 4`

# arrange the plots for easier viewing
allstudyplots <- jointmetaplotall(plotlist = studyplots, ncol = 2, top = "All Studies", 
                                  type = "Both")

# examine all the longitudinal plots
allstudyplots$longall

# examine all the time-to-event plots
allstudyplots$eventsall

#########################################
### fitting the study specific models ###
#########################################

# fitting a joint model with shared zero mean random effects to the
# data from each study models are fitted, then standard errors obtained
# through bootstrapping procedures

# study 1
joint.study1 <- joint(data = data.study1, long.formula = Y ~ 1 + time + 
                        treat, surv.formula = Surv(survtime, cens) ~ treat, model = "intslope")
jointSE.study1 <- jointSE(fitted = joint.study1, n.boot = 200)

# study 2
joint.study2 <- joint(data = data.study2, long.formula = Y ~ 1 + time + 
                        treat, surv.formula = Surv(survtime, cens) ~ treat, model = "intslope")
jointSE.study2 <- jointSE(fitted = joint.study2, n.boot = 200)

# study 3
joint.study3 <- joint(data = data.study3, long.formula = Y ~ 1 + time + 
                        treat, surv.formula = Surv(survtime, cens) ~ treat, model = "intslope")
jointSE.study3 <- jointSE(fitted = joint.study3, n.boot = 200)

# study 4
joint.study4 <- joint(data = data.study4, long.formula = Y ~ 1 + time + 
                        treat, surv.formula = Surv(survtime, cens) ~ treat, model = "intslope")
jointSE.study4 <- jointSE(fitted = joint.study4, n.boot = 200)

# study 5
joint.study5 <- joint(data = data.study5, long.formula = Y ~ 1 + time + 
                        treat, surv.formula = Surv(survtime, cens) ~ treat, model = "intslope")
jointSE.study5 <- jointSE(fitted = joint.study5, n.boot = 200)

# fitting the separate longitudinal models study 1
long.study1 <- lme(fixed = Y ~ 1 + time + treat, data = merge(data.study1$longitudinal, 
                                                              data.study1$baseline, by = "id"), random = ~1 + time | id)

# study 2
long.study2 <- lme(fixed = Y ~ 1 + time + treat, data = merge(data.study2$longitudinal, 
                                                              data.study2$baseline, by = "id"), random = ~1 + time | id)

# study 3
long.study3 <- lme(fixed = Y ~ 1 + time + treat, data = merge(data.study3$longitudinal, 
                                                              data.study3$baseline, by = "id"), random = ~1 + time | id)

# study 4
long.study4 <- lme(fixed = Y ~ 1 + time + treat, data = merge(data.study4$longitudinal, 
                                                              data.study4$baseline, by = "id"), random = ~1 + time | id)

# study 5
long.study5 <- lme(fixed = Y ~ 1 + time + treat, data = merge(data.study5$longitudinal, 
                                                              data.study5$baseline, by = "id"), random = ~1 + time | id)

# fitting the separate time-to-event models study 1
surv.study1 <- coxph(Surv(survtime, cens) ~ treat, data = merge(data.study1$survival, 
                                                                data.study1$baseline, by = "id"))

# study 2
surv.study2 <- coxph(Surv(survtime, cens) ~ treat, data = merge(data.study2$survival, 
                                                                data.study2$baseline, by = "id"))

# study 3
surv.study3 <- coxph(Surv(survtime, cens) ~ treat, data = merge(data.study3$survival, 
                                                                data.study3$baseline, by = "id"))

# study 4
surv.study4 <- coxph(Surv(survtime, cens) ~ treat, data = merge(data.study4$survival, 
                                                                data.study4$baseline, by = "id"))

# study 5
surv.study5 <- coxph(Surv(survtime, cens) ~ treat, data = merge(data.study5$survival, 
                                                                data.study5$baseline, by = "id"))

####################################
### performing the meta-analyses ###
####################################

# extract the parameters from the joint model fits longitudinal
# sub-model treatment effect
joint.longtreat <- c(joint.study1$coefficients$fixed$longitudinal[3, 1], 
                     joint.study2$coefficients$fixed$longitudinal[3, 1], joint.study3$coefficients$fixed$longitudinal[3, 
                                                                                                                      1], joint.study4$coefficients$fixed$longitudinal[3, 1], joint.study5$coefficients$fixed$longitudinal[3, 
                                                                                                                                                                                                                           1])
joint.longtreatSE <- c(jointSE.study1[3, 4], jointSE.study2[3, 4], jointSE.study3[3, 
                                                                                  4], jointSE.study4[3, 4], jointSE.study5[3, 4])

# time-to-event sub-model treatment effect
joint.survtreat <- c(joint.study1$coefficients$fixed$survival[1], joint.study2$coefficients$fixed$survival[1], 
                     joint.study3$coefficients$fixed$survival[1], joint.study4$coefficients$fixed$survival[1], 
                     joint.study5$coefficients$fixed$survival[1])
joint.survtreatSE <- c(jointSE.study1[4, 4], jointSE.study2[4, 4], jointSE.study3[4, 
                                                                                  4], jointSE.study4[4, 4], jointSE.study5[4, 4])

# association parameter
joint.assoc <- c(joint.study1$coefficients$latent[1], joint.study2$coefficients$latent[1], 
                 joint.study3$coefficients$latent[1], joint.study4$coefficients$latent[1], 
                 joint.study5$coefficients$latent[1])
joint.assocSE <- c(jointSE.study1[5, 4], jointSE.study2[5, 4], jointSE.study3[5, 
                                                                              4], jointSE.study4[5, 4], jointSE.study5[5, 4])

# extract the results from the separate analyses longitudinal treatment
# effect
long.longtreat <- c(fixef(long.study1)[3], fixef(long.study2)[3], fixef(long.study3)[3], 
                    fixef(long.study4)[3], fixef(long.study5)[3])
long.longtreatSE <- c(summary(long.study1)$tTable[3, 2], summary(long.study2)$tTable[3, 
                                                                                     2], summary(long.study3)$tTable[3, 2], summary(long.study4)$tTable[3, 
                                                                                                                                                        2], summary(long.study5)$tTable[3, 2])

# time-to-event treatment effect
surv.survtreat <- c(coef(surv.study1), coef(surv.study2), coef(surv.study3), 
                    coef(surv.study4), coef(surv.study5))
surv.survtreatSE <- c(summary(surv.study1)$coefficients[1, 3], summary(surv.study2)$coefficients[1, 
                                                                                                 3], summary(surv.study3)$coefficients[1, 3], summary(surv.study4)$coefficients[1, 
                                                                                                                                                                                3], summary(surv.study5)$coefficients[1, 3])


# perform the meta-analyses and generate forest plots joint model
# analysis longitudinal treatment effect
meta.joint.longtreat <- metagen(TE = joint.longtreat, seTE = joint.longtreatSE, 
                                studlab = c("Study 1", "Study 2", "Study 3", "Study 4", "Study 5"))
forest(meta.joint.longtreat)

# separate longitudinal model analysis longitudinal treatment effect
meta.surv.survtreat <- metagen(TE = surv.survtreat, seTE = long.longtreatSE, 
                               studlab = c("Study 1", "Study 2", "Study 3", "Study 4", "Study 5"))
forest(meta.long.longtreat)

# joint model analysis survival treatment effect
meta.joint.survtreat <- metagen(TE = joint.survtreat, seTE = joint.survtreatSE, 
                                studlab = c("Study 1", "Study 2", "Study 3", "Study 4", "Study 5"))
forest(meta.joint.survtreat)

# separate survival model analysis survival treatment effect
meta.surv.survtreat <- metagen(TE = surv.survtreat, seTE = surv.survtreatSE, 
                               studlab = c("Study 1", "Study 2", "Study 3", "Study 4", "Study 5"))
forest(meta.surv.survtreat)

# joint model analysis association parameter
meta.joint.assoc <- metagen(TE = joint.assoc, seTE = joint.assocSE, studlab = c("Study 1", 
                                                                                "Study 2", "Study 3", "Study 4", "Study 5"))
forest(meta.joint.assoc)
